# Supplementary material for: Mitochondrial Kv1.3 Channels as Target for Treatment of Multiple Myeloma
Source: Cancers (Basel). 2022 Apr 13;14(8):1955. doi: 10.3390/cancers14081955 (PMC9032553; doi:10.3390/cancers14081955)
Supplement: Supplementary file 1 [file cancers-14-01955-s001.zip]

Archive with 2 entries (2 files):
- cancers-1634161-File S1.pdf
- cancers-1634161-supplementary.pdf
